# Supplementary material for: Distinctions between sex and time in patterns of DNA methylation across puberty
Source: BMC Genomics. 2020 Jun 3;21:389. doi: 10.1186/s12864-020-06789-3 (PMC7268482; doi:10.1186/s12864-020-06789-3)
Supplement: Supplementary file 1 — Additional file 1: Fig. S1. Distributions of age, tanner stage, and testosterone in males and females. [file 12864_2020_6789_MOESM1_ESM.zip]

Archive with 2 entries (2 files):
- supp1a_figure_separated.pdf
- Supp1btestosterone_histogram.pdf
